# Supplementary material for: Human Immune System Reconstitution in NOD/Shi-Prkdcscid Il2rgem1/Cyagen Mice to Study HIV Infection: Challenges and Pitfalls
Source: Life (Basel). 2025 Jul 18;15(7):1129. doi: 10.3390/life15071129 (PMC12300024; doi:10.3390/life15071129)
Supplement: Supplementary file 1 [file life-15-01129-s001.zip]

Archive with 6 entries (6 files):
- Figure S1. Strategy for defining hT-cell and hT-helper cell populations relative to mouse lymphocytes.pdf
- Figure S2. Effect of the type and concentration of the graft on the dynamics of leukocyte indices. Revised.pdf
- Figure S3. Effect of the type and concentration of the graft on the dynamics of red blood cell indices. Revised.pdf
- Figure S4. Effect of the type and concentration of the graft on platelet dynamics. Revised.pdf
- Table S1. The fraction of hT-helper cells in the T-cell population over time.pdf
- The ARRIVE Guidelines Checklist. Revised.pdf
